# Supplementary material for: CRMP2 Participates in Regulating Mitochondrial Morphology and Motility in Alzheimer’s Disease
Source: Cells. 2023 Apr 29;12(9):1287. doi: 10.3390/cells12091287 (PMC10177167; doi:10.3390/cells12091287)
Supplement: Supplementary file 1 [file cells-12-01287-s001.zip]

Archive with 1 entries (1 files):
- cells-2313543-SI.pdf
